# Supplementary material for: Barley Nepenthesin-Like Aspartic Protease HvNEP-1 Degrades Fusarium Phytase, Impairs Toxin Production, and Suppresses the Fungal Growth
Source: Front Plant Sci. 2021 Jul 29;12:702557. doi: 10.3389/fpls.2021.702557 (PMC8358834; doi:10.3389/fpls.2021.702557)
Supplement: Supplementary file 1 [file Data_Sheet_1.xlsx]

## Sheet: MS results
	Quantitative protein identification of CPE prepared from grains of barley cv Invictus. (Fraction numbers are indicated top left corner for each sample)
	Albumins (load)							14						15						16						17						18						19						20
	Accession	Description	mW(Da)	Peptides	Coverage (%)			Accession	Description	mW(Da)	Peptides	Coverage (%)		Accession	Description	mW(Da)	Peptides	Coverage (%)		Accession	Description	mW(Da)	Peptides	Coverage (%)		Accession	Description	mW(Da)	Peptides	Coverage (%)		Accession	Description	mW(Da)	Peptides	Coverage (%)		Accession	Description	mW(Da)	Peptides	Coverage (%)		Accession	Description	mW(Da)	Peptides	Coverage (%)
	F2CQP8	Glyoxalase 1	32525	6	24055			M0XUU4	Globulin-1S	47981	8	20		M0XUU4	Globulin-1S	47981	7	21		M0XUU4	Uncharacterized protein	47951	8	117512		F2CXT7	Fructose bisphosphate aldolase	38844	5	131285		F2E4C2	Heat shock protein 70 HSP70	71860	8	103501		M0UEE6	Uncharacterized protein	43193	6	17.5		M0UEE6	Uncharacterized protein	43220	12	28
	F2CT73	Predicted protein	28173	1	45977			P02769	Serum albumin precursor	69294	4	9		M0W7A5	Uncharacterized protein	71889	8	12		F2E4C2	Heat shock protein 70 HSP70	71860	7	100457		M0XUU4	Uncharacterized protein	47951	5	101382		M0V5B1	Uncharacterized protein	27321	7	243137		M0XUU4	Uncharacterized protein	47951	6	142857		M0V5B1	Glucose and ribitol dehydrogenase-like protein	27339	9	40
	F2CVF1	40S ribosomal protein S13 like	17115	1	7947			M0V5B1	Glucose and ribitol dehydrogenase-like protein	27339	4	19		F2E4C2	Heat shock protein 70 (HSP70)	71905	8	12		C1J960	Fructose bisphosphate aldolase	38664	5	148045		F2E4C2	Heat shock protein 70 HSP70	71860	5	71537		F2CXT7	Fructose bisphosphate aldolase	38844	5	106145		M0V5B1	Uncharacterized protein	27321	6	172549		F2CSK4	Glucose-ribitol dehydrogenase	37516	9	29
	F2CXT7	Fructose bisphosphate aldolase	38844	8	293296			F2CSK4	Glucose-ribitol dehydrogenase	37516	4	14		M0V5B1	Glucose and ribitol dehydrogenase-like protein	27339	3	15		Q43492	Serpin Z7	42794	4	73048		M0Z714	Protease inhibitor I4 serpin	28784	4	126923		M0XUU4	Uncharacterized protein	47951	5	101382		F2E4C2	Heat shock protein 70 HSP70	71860	6	86758		Q84T20	Beta-amylase	59572	7	12
	F2CXV3	Nucleoside diphosphate kinase	16635	2	166667			M0V1Y3	Uncharacterized protein	58915	3	6		F2CSK4	Glucose-ribitol dehydrogenase	37516	3	11		M0V5B1	Uncharacterized protein	27321	4	129412		Q43492	Serpin Z7	42794	4	75567		F2EFV1	Beta amylase	42852	5	119481		M0ZFG1	Uncharacterized protein	51264	4	75893		Q9AVJ8	Beta-amylase	59572	7	12
	F2CYL7	Globulin storage protein cupin vicilin like	55847	4	87041			F2EBM4	Globulin 2. Cupin. Vicilin-like (11S. 7S plant seed storage proteins)	76924	3	5		M0UEE6	Uncharacterized protein	43220	4	9		M0UU37	Uncharacterized protein	61425	4	60714		M0V5B1	Uncharacterized protein	27321	4	82353		M0UU37	Uncharacterized protein	61425	5	64286		F2EFV1	Beta amylase	42852	4	101299		Q9FSI3	Beta-amylase	59538	7	12
	F2D4A4	Predicted protein	44149	2	32178			M0UEE6	Uncharacterized protein	43220	3	7		P00761	Trypsin (proteomics grade)	24409	3	8		F2D9Z5	Globulin 11 S seed storage protein cupin	38124	3	78212		F2CR56	Phosphoenolpyruvate carboxylase PEPC	110154	3	37037		M0UEE6	Serpin	43193	4	8.25		M0Z714	Uncharacterized protein	28784	3	126923		P82993	Beta-amylase	59639	7	12
	F2D4W3	Enolase	48201	4	8686			F2CXT7	Fructose-bisphosphate aldolase	38868	2	8		F2D284	Protein Disulphide Isomerase (PDI)	56429	3	6		F2D284	Protein Disulphide Isomerase PDI	56393	3	64327		F2EFV1	Beta amylase	42852	3	72727		M0Z714	Serpin	28784	3	126923		Q43492	Serpin Z7	42794	3	75567		C1IIM6	Beta-amylase	59744	7	12
	F2D6B1	Dehydroascorbate reductase	23322	5	259434			C1J960	Fructose-bisphosphate aldolase	38689	2	8		P80284	Protein disulfide-isomerase	56463	3	6		P08477	Glyceraldehyde 3 phosphate dehydrogenase 2 cytosolic	33214	3	65574		F2D9Z5	Globulin 11 S seed storage protein cupin	38124	2	53073		F2D9Z5	Globulin 11 S seed storage protein cupin	38124	3	78212		P08477	Glyceraldehyde 3 phosphate dehydrogenase 2 cytosolic	33214	3	88525		Q84T19	Beta-amylase	59639	7	12
	F2DDK1	Predicted protein	24089	1	7234			C1IIM6	Beta-amylase	59744	2	3		P02769	Serum albumin precursor	69294	1	2		F2EFV1	Beta amylase	42852	3	75325		F2EJ82	Predicted protein	49711	2	49569		F2D284	Protein Disulphide Isomerase PDI	56393	3	5653		P00761	Trypsin proteomics grade	24393	2	34632		D6BU16	Beta-amylase	59611	7	12
	F2DJC5	Embryo Specific Protein DUF1264	26138	1	50847			Q84T19	Beta-amylase	59639	2	3		F2CR56	Phosphoenolpyruvate carboxylase (PEPC)	110224	2	2		A3RHH8	Dhn9	15104	1	41096		F2CR16	Fructose bisphosphate aldolase	37873	1	22222		M0XH58	Uncharacterized protein	46337	2	33898		F2D9Z5	Globulin 11 S seed storage protein cupin	38124	2	53073		P16098	Beta-amylase	59647	7	12
	F2DSM8	Predicted protein	17923	1	42683			D6BU16	Beta-amylase	59611	2	3		F2DPX3	Phosphoenolpyruvate carboxylase (PEPC)	110166	2	2		F2CYL7	Globulin storage protein cupin vicilin like	55847	1	25145		F2E7Y2	Predicted protein	41951	1	18325		M0XLV0	Uncharacterized protein	21735	2	104478		C1J960	Fructose bisphosphate aldolase	38664	2	81006		E0W6Z7	Beta-amylase	59558	7	12
	F2E2H7	Predicted protein	44206	1	12136			P82993	Beta-amylase	59639	2	3		M0V1Y3	Uncharacterized protein	58915	1	2		F2DC49	Predicted protein	69510	1	1.25		M0V8R5	Uncharacterized protein	35236	1	41801		M0ZFG1	Uncharacterized protein	51264	2	40179		F2CUE9	Glyceraldehyde 3 phosphate dehydrogenase GAPDH	36490	2	4451		A8CFR3	Beta-amylase	59639	7	12
	F2E895	Enolase	39327	1	41551			P16098	Beta-amylase	59647	2	3		F2EBM4	Globulin 2. Cupin. Vicilin-like (11S. 7S plant seed storage proteins)	76924	1	1		M0V4U4	Uncharacterized protein	91303	1	17011		M0XJF1	Uncharacterized protein	73317	1	13453		F2CR16	Fructose bisphosphate aldolase	37873	1	22222		F2D284	Protein Disulphide Isomerase PDI	56393	2	38986		Q9SBH7	Beta-amylase	59665	7	12
	F2E8X9	Predicted protein	54250	1	10526			E0W6Z7	Beta-amylase	59558	2	3		F2EG51	Predicted protein	40918	1	3		M0XVV2	Uncharacterized protein	76331	1	12066		M0YRX5	Uncharacterized protein	48792	1	21028		F2EIN2	Predicted protein	29494	1	26718		M0WHZ5	Uncharacterized protein	49530	2	5977		M0W7A5	Uncharacterized protein	71889	7	12
	F2EBF9	Secreted Lipoprotein DUF1264	27654	3	149194			A8CFR3	Beta-amylase	59639	2	3		F2DZ99	Predicted protein	23479	1	7		P00761	Trypsin proteomics grade	24393	1	34632		P00761	Trypsin proteomics grade	24393	1	34632		F2EJ82	Predicted protein	49711	1	30172		F2DXN2	Predicted protein	90772	1	0.7264		F2E4C2	Heat shock protein 70 (HSP70)	71905	7	12
	F2EDI8	Predicted protein	22453	1	48309			Q9SBH7	Beta-amylase	59665	2	3		P45851	Oxalate oxidase 2	23479	1	7		F2EDI8	Predicted protein	22453	1	48309		M0VGI7	Uncharacterized protein	20272	1	34091		M0WNH6	Uncharacterized protein	65451	1	11513		F2E4T3	Predicted protein	58213	1	15326		M0ZFG1	Uncharacterized protein	51297	6	16
	F2EEX6	beta glucosidase Glycoside hydrolase family 17	35935	1	37901			Q84T20	Beta-amylase	59572	2	3								M0V1Y3	Uncharacterized protein	58878	1	22059		M0XH58	Uncharacterized protein	46337	1	16949		M0XJF1	Uncharacterized protein	73317	1	13453		F2EJ82	Predicted protein	49711	1	30172		Q40025	Beta-glucosidase	57445	6	14
	F2EHC5	Predicted protein	15735	1	98039			Q9AVJ8	Beta-amylase	59572	2	3								M0V358	Uncharacterized protein	29812	1	34483		M0VP83	Uncharacterized protein	25943	1	42373		M0XQ22	Uncharacterized protein	69881	1	12698		M0V8R5	Uncharacterized protein	35236	1	41801		B5A496	Beta-glucosidase	57425	6	14
	F2ELT5	Malic enzyme	68256	1	17657			Q9FSI3	Beta-amylase	59538	2	3								Q0H405	Phosphoenolpyruvate carboxylase	21468	1	54054		Q75XW2	Glycolytic glyceraldehyde 3 phosphate dehydrogenase	11043	1	7		M0YRX5	Uncharacterized protein	48792	1	21028		M0W9B2	Aspartic Proteinase Nepenthesin 1	48915	1	2649		M0XUU4	Globulin-1S	47981	5	14
	M0UEE6	Uncharacterized protein	43193	10	18.75			F2CYL7	Globulin storage protein (cupin. vicilin-like)	55883	2	4								M0WHN6	Uncharacterized protein	39460	1	33058		M0V1Y3	Uncharacterized protein	58878	1	22059		P00761	Trypsin proteomics grade	24393	1	34632		F2CXZ1	Predicted protein	14978	1	61538		F2D284	Protein Disulphide Isomerase (PDI)	56429	5	10
	M0UPU4	Uncharacterized protein	73370	1	10654			P00761	Trypsin (proteomics grade)	24409	2	8								M0W6C4	Uncharacterized protein	118736	1	0.9425		M0UP93	Uncharacterized protein	30615	1	26616		M0V8R5	Uncharacterized protein	35236	1	41801		F2EE17	Calcium activated protease	88867	1	14963		P80284	Protein disulfide-isomerase	56463	5	10
	M0V5B1	Glucose and ribitol dehydrogenase like protein	27321	9	34902			P08477	Glyceraldehyde-3-phosphate dehydrogenase 2. cytosolic	33236	2	6								M0XLV0	Uncharacterized protein	21735	1	44776		M0UV84	Uncharacterized protein	40339	1	2381		M0VGI7	Uncharacterized protein	20272	1	34091		M0VGI7	Uncharacterized protein	20272	1	34091		F2D6I8	glyceraldehyde-3-phosphate dehydrogenase (GAPDH)	36612	5	11
	M0V7J1	Uncharacterized protein	41244	1	13298			M0YRV8	Uncharacterized protein	36605	2	5														M0V346	Uncharacterized protein	35487	1	2589		M0XSQ0	Uncharacterized protein	29442	1	54745		M0YC24	Uncharacterized protein	47500	1	17582		P08477	Glyceraldehyde-3-phosphate dehydrogenase 2. cytosolic	33236	5	12
	M0VFV9	Alpha amylase trypsin inhibitor CMc	15724	4	294521			F2D6I8	glyceraldehyde-3-phosphate dehydrogenase (GAPDH)	36612	2	5														M0ZFG2	Uncharacterized protein	32888	1	34843		M0XY41	Uncharacterized protein	77518	1	11429		M0XSQ0	Uncharacterized protein	29442	1	54745		M0YRV8	Uncharacterized protein	36605	5	11
	M0VWK8	Uncharacterized protein	65995	1	0.8319			A3RHT3	Glyceraldehyde-3-phosphate dehydrogenase	25021	2	7																				M0Y0V9	Uncharacterized protein	82144	1	11921		F2EG51	Predicted protein	40893	1	2507		M0UU37	Uncharacterized protein	61464	4	8
	M0W683	Uncharacterized protein	113165	1	0.4946			Q6V776	Glyceraldehyde-3-phosphate dehydrogenase	26304	2	7																				M0YD57	Uncharacterized protein	47082	1	22936		M0UV84	Uncharacterized protein	40339	1	2381		M0UU36	Uncharacterized protein	64398	4	8
	M0W9B2	Aspartic Proteinase Nepenthesin 1	48915	4	101545			A3RHR9	Glyceraldehyde-3-phosphate dehydrogenase	26304	2	7																				F2DWK4	Predicted protein	75394	1	28529		M0Y0V9	Uncharacterized protein	82144	1	1457		F2DYT5	Heat shock HSP70 protein	71017	4	7
	M0WCQ8	Peptidyl prolyl cis trans isomerase	17354	1	43478			M0W7A5	Uncharacterized protein	71889	2	3																										M0XLV0	Uncharacterized protein	21735	1	44776		F2CXT7	Fructose-bisphosphate aldolase	38868	3	12
	M0XH59	Globulin 1 S Cupin 1 2	34764	5	153094			F2E4C2	Heat shock protein 70 (HSP70)	71905	2	3																										M0X094	Uncharacterized protein	52692	1	16598		C1J960	Fructose-bisphosphate aldolase	38689	3	12
	M0XJL4	Uncharacterized protein	41682	1	32345																																							Q43492	Serpin-Z7	42821	3	7
	M0XUU4	Globulin 1S	47951	4	129032																																							M0W9B2	Aspartic Proteinase Nepenthesin-1	48955	3	7
	M0Y075	Bowman Birk type trypsin inhibitor	19176	4	189944																																							Q03678	Embryo globulin	72253	2	4
	M0YG96	Uncharacterized protein	17617	1	52632																																							F2D9Z5	Globulin 11-S seed storage protein (cupin)	38149	2	5
	M0Z714	Uncharacterized protein	28784	5	165385			#N.B.																																				M0XLU8	Uncharacterized protein	30855	2	6
	P00761	Trypsin proteomics grade	24393	1	34632			The candidate phytase inhibitor protein (Aspartic proteinase Nepenthesin 1, HvNEP-1) is highlighted in yellow in the total albumin load and FPLC fractions. In the MS identification of the inhibitor, besides to inhibitory FPLC fractions, we included far-out fractions for mere comparison.																																				F2ELE6	Predicted protein	53007	2	4
	P01054	Subtilisin chymotrypsin inhibitor CI 1C	8252	3	363636																																							A8CCK8	Cytosolic glutathione reductase	53079	2	4
	P22244	Protein synthesis inhibitor I	29953	5	181495																																							M0XLU6	Uncharacterized protein	53041	2	4
	P33044	Antifungal protein R	4450	2	545455																																							M0XLV0	Uncharacterized protein	21749	2	9
	Q43772	UTP glucose 1 phosphate uridylyltransferase	51612	3	88795																																							Q8LPA9	Deoxymugineic acid synthase 1	38379	2	5
	Q5UNP2	Non specific lipid transfer protein 2	12354	1	96774																																							M0XLU7	Uncharacterized protein	22920	2	8
	Q9S9H4	Beta glucosidase Fragments	14314	1	125926																																							P00761	Trypsin (proteomics grade)	24409	1	3
	F2E4C2	Heat shock protein 70 HSP70	71860	6	126332																																							F2CR08	Enolase	48059	1	1
	M0UY53	Alpha amylase trypsin inhibitor BTI CMe3 1	13097	5	277311																																							F2D4W3	Enolase	48232	1	1
	M0YXQ8	Uncharacterized protein	19157	1	52023																																							M0VTQ6	Uncharacterized protein	21557	1	3
	M0UW40	Uncharacterized protein	34063	1	50633																																							M0VJW6	Uncharacterized protein	21867	1	3
	M0YCY4	Uncharacterized protein	19099	3	214689																																							F2EI90	Predicted protein	52068	1	2
	Q9SAT9	Seed storage protein	3366	1	290323
	M0VCA1	Uncharacterized protein	10365	2	339806
	M0W332	Uncharacterized protein	7037	1	166667
	M0USH4	Uncharacterized protein	11140	1	7767
	M0V9A7	Uncharacterized protein	7340	1	67568
	M0ZDL8	Late embryogenesis abundant protein	27486	1	50725
	M0V1Y3	Uncharacterized protein	58878	3	60662
	M0WCQ5	Uncharacterized protein	14357	1	4.0
	P16968	Alpha amylase inhibitor BMAI 1	15805	5	239726
	M0ZFG1	Uncharacterized protein	51264	7	169643
	M0V0B4	Class I Chitinase	19084	1	90909
	F2D690	Predicted protein	12621	1	119658
	M0ULY1	Alpha amylase trypsin inhibitor CMb	15806	8	41958
	M0VPM0	Uncharacterized protein	17632	1	53691
	M0X5E2	Uncharacterized protein	15870	1	36232
	F2DS59	Aminotransferase Transaminase	35843	1	30211
	O04943	Alpha galactosidase	17730	1	62893
	M0WJU7	Uncharacterized protein	14365	5	438462
	M0Z6E6	Uncharacterized protein	54758	1	22222
	J9V7J5	Kunitz type soybean trypsin inhibitor STI Isa	20729	7	389474
	M0VKM6	Uncharacterized protein	13880	1	87302
	P01545	Alpha hordothionin	13587	3	251968
	M0ZCU8	Uncharacterized protein	17279	1	76433
	Q7XZK2	Thioredoxin	13156	1	90164
	Q850M2	Phosphoglycerate kinase	31301	2	73826
	P08477	Glyceraldehyde 3 phosphate dehydrogenase 2 cytosolic	33214	4	160656
	M0YQK1	Uncharacterized protein	12533	1	73394
	M0XD85	Uncharacterized protein	22832	1	50691
	M0XSQ0	Uncharacterized protein	29442	1	47445
	M0Z0D3	Malate dehydrogenase	33153	1	29126
	M0Z6X6	Uncharacterized protein	12515	1	86207
	M0YPS4	Uncharacterized protein	17636	3	224242
	F2CR56	Phosphoenolpyruvate carboxylase PEPC	110154	3	50412
	F2DED4	Predicted protein	65535	1	0.8591
	F2E7I2	Predicted protein	17521	1	74713
	F2EE76	Non specific lipid transfer protein	11827	2	205607
	F2EEV5	Haem peroxidase	38668	7	214485
	F2EHF8	Triosephosphate isomerase	26761	9	442688
	F2EIH2	Epoxide hydrolase like	38674	1	34091
	M0W9B7	Subtilisin chymotrypsin inhibitor CI 1A	8876	5	445783
	M0XBS5	Uncharacterized protein	8957	4	614458
	M0Y227	Alpha amylase trypsin inhibitor CMd	18513	6	397661
	M0Y4T3	1 Cys peroxiredoxin PER1 Thioredoxin peroxidase	23948	8	472477
	M0YS73	Alpha amylase trypsin inhibitor CMa	15459	3	172414
	F2D284	Protein Disulphide Isomerase PDI	56393	8	179337
	M0XQ25	Uncharacterized protein	35568	1	46012
	M0VBU3	Uncharacterized protein	13127	1	83333
	M0YSP2	Uncharacterized protein	6651	1	183333
	F2CUX9	Predicted protein	23031	1	33175
	P28814	Barwin	13728	1	10.4
	F2DMX4	Predicted protein	49150	1	20045
	F2DNP3	Thaumatin	24290	2	128755
	O22462	Barperm1 thaumatin	21642	4	317073
	P13691	Alpha amylase inhibitor BDAI 1	16417	7	427632
	M0WC34	Uncharacterized protein	8632	1	106667
	F2EKE4	Type 2 non specific lipid transfer protein	9893	1	114583
	M0VQA1	Uncharacterized protein	34313	1	15625
	F2E525	Predicted protein	136518	1	0.4789
	F2EJF0	19 Kda Globulin 2	24588	1	22321
	F2ELX8	Endochitinase	28220	2	150376
	Q84T20	Beta amylase	59534	13	274766
	M0XCZ3	Uncharacterized protein	85540	1	0.8963
	Q40045	D hordein fragment	50754	1	23158
	A8YPK3	Non specific lipid transfer protein	12293	7	239316
	F2D1A7	Predicted protein	17657	1	51613
	F2EHN7	LEA 5 Protein	9970	3	365591
	M0VS48	Uncharacterized protein	22061	1	39409
	G1UH41	Hordoindoline b 1	16110	2	108844
	A8V3P3	Chymotrypsin inhibitor 2	9375	3	27381
	G1UH43	Hordoindoline b 2	16110	2	108844
	M0W7K2	Uncharacterized protein	16832	1	93333
	G8FGB7	Limit dextrinase inhibitor	16026	1	47619
	F2E1U6	Predicted protein	53451	1	28056
[truncated: 35 more columns]
